# Supplementary material for: 1,4-Phenyl­enebis(methyl­ene) dicarbamate
Source: Acta Crystallogr Sect E Struct Rep Online. 2012 Mar 31;68(Pt 4):o1227. doi: 10.1107/S1600536812012718 (PMC3344159; doi:10.1107/S1600536812012718)
Supplement: Supplementary file 2 [file e-68-o1227-Isup3.hkl]

# 
# h,k,l, Fc-squared, Fo-squared, sigma(Fo-squared) and status flag 
# 
data_I
_shelx_title ' 50622A in P-1' 
_shelx_refln_list_code          4 
_shelx_F_calc_maximum       63.32 
_exptl_crystal_F_000       118.00 
_reflns_d_resolution_high  0.8404 
 
loop_ 
 _symmetry_equiv_pos_as_xyz 
 'x, y, z' 
 '-x, -y, -z' 
 
_cell_length_a     4.9542 
_cell_length_b     6.4194 
_cell_length_c     8.4176 
_cell_angle_alpha  79.290 
_cell_angle_beta   79.351 
_cell_angle_gamma  88.640 
 
_shelx_F_squared_multiplier     1.000 
 
loop_ 
 _refln_index_h 
 _refln_index_k 
 _refln_index_l 
 _refln_F_squared_calc 
 _refln_F_squared_meas 
 _refln_F_squared_sigma 
 _refln_observed_status 
   2   0   0      201.24      209.36      2.88 o 
   3   0   0       50.20       52.95      0.86 o 
   4   0   0       17.36       16.44      0.61 o 
   5   0   0        6.83        6.94      0.47 o 
  -5   1   0        6.56        6.27      0.44 o 
  -4   1   0       14.83       14.54      0.39 o 
  -3   1   0       45.84       51.61      0.86 o 
  -2   1   0      171.59      175.84      3.74 o 
  -1   1   0      473.73      412.55      5.55 o 
   0   1   0        8.90        8.57      0.20 o 
   1   1   0        0.54        0.12      0.04 o 
   2   1   0      122.24      114.95      1.84 o 
   3   1   0        0.06        0.27      0.12 o 
   4   1   0       55.74       56.79      1.44 o 
   5   1   0       26.02       29.28      0.99 o 
  -5   2   0       38.57       39.94      1.15 o 
  -4   2   0       59.78       56.29      0.99 o 
  -3   2   0        8.03       10.36      1.21 o 
  -2   2   0      204.42      217.88      3.02 o 
  -1   2   0       18.29       18.39      0.39 o 
   0   2   0      170.76      177.92      2.43 o 
   1   2   0        2.35        2.19      0.23 o 
   2   2   0        0.56        0.55      0.10 o 
   3   2   0       23.76       25.72      0.60 o 
   4   2   0       17.33       16.46      0.65 o 
   5   2   0        0.28        0.36      0.24 o 
  -5   3   0        7.21        6.04      0.52 o 
  -4   3   0       25.29       22.51      0.83 o 
  -3   3   0       38.51       37.10      0.68 o 
  -2   3   0        0.02        0.09      0.07 o 
  -1   3   0      185.20      196.48      2.72 o 
   0   3   0      319.02      354.56      4.80 o 
   1   3   0        0.66        0.93      0.16 o 
   2   3   0       43.76       41.35      1.62 o 
   3   3   0        2.13        2.66      0.21 o 
   4   3   0       15.29       15.29      0.50 o 
   5   3   0        0.60        0.76      0.31 o 
  -4   4   0       10.33        8.88      0.54 o 
  -3   4   0       31.97       32.38      1.02 o 
  -2   4   0       42.84       43.16      1.18 o 
  -1   4   0       89.73       93.83      1.39 o 
   0   4   0       60.38       58.46      0.91 o 
   1   4   0        0.39        0.60      0.13 o 
   2   4   0       10.69        9.79      0.34 o 
   3   4   0        0.41        0.69      0.93 o 
   4   4   0        1.17        0.52      0.19 o 
  -4   5   0        6.54        7.04      0.55 o 
  -3   5   0        7.61        8.43      0.54 o 
  -2   5   0       10.90       11.06      0.55 o 
  -1   5   0        9.35        9.59      0.49 o 
   0   5   0        4.97        5.70      0.34 o 
   1   5   0       15.28       16.05      0.45 o 
   2   5   0       17.20       17.01      0.50 o 
   3   5   0        0.58        0.39      0.19 o 
   4   5   0        1.19        1.42      0.27 o 
  -3   6   0       22.15       22.28      0.95 o 
  -2   6   0       52.72       54.28      1.54 o 
  -1   6   0        1.12        0.95      0.24 o 
   0   6   0       11.82       11.06      0.42 o 
   1   6   0        2.08        2.83      0.46 o 
   2   6   0       40.04       43.87      1.71 o 
   3   6   0       21.01       23.37      1.20 o 
  -2   7   0        0.38        0.54      0.34 o 
  -1   7   0        4.33        5.21      0.48 o 
   0   7   0       17.21       16.34      0.97 o 
   1   7   0        1.65        1.26      0.49 o 
   2   7   0        9.06       10.70      0.83 o 
  -1  -7   1        0.35        0.08      0.35 o 
   0  -7   1        4.82        4.98      0.59 o 
   1  -7   1        1.15        1.38      0.34 o 
  -3  -6   1        1.37        0.93      0.50 o 
  -2  -6   1       10.95       11.08      0.78 o 
  -1  -6   1       43.31       43.64      1.67 o 
   0  -6   1       13.99       12.06      0.55 o 
   1  -6   1        3.93        2.54      0.33 o 
   2  -6   1       13.03       12.68      0.65 o 
   3  -6   1        9.52       11.03      0.66 o 
  -4  -5   1        1.24        1.78      0.35 o 
  -3  -5   1       30.36       30.05      0.78 o 
  -2  -5   1      186.09      191.78      3.15 o 
  -1  -5   1      118.72      123.24      1.63 o 
   0  -5   1        3.63        4.53      0.32 o 
   1  -5   1        6.46        6.18      0.39 o 
   2  -5   1        3.17        3.57      0.36 o 
   3  -5   1        0.44        0.54      0.24 o 
   4  -5   1        0.42        0.38      0.28 o 
  -4  -4   1       23.32       23.68      0.88 o 
  -3  -4   1       13.61       12.27      0.43 o 
  -2  -4   1        9.93        9.77      0.36 o 
  -1  -4   1        0.17        0.26      0.08 o 
   0  -4   1      120.16      126.43      1.85 o 
   1  -4   1        1.30        1.39      0.23 o 
   2  -4   1      222.14      211.67      4.41 o 
   3  -4   1      203.69      203.82      4.34 o 
   4  -4   1        7.99        8.33      0.53 o 
  -5  -3   1        0.39        1.09      0.32 o 
  -4  -3   1        2.69        2.89      0.36 o 
  -3  -3   1        1.62        1.71      0.20 o 
  -2  -3   1        0.02        0.07      0.10 o 
  -1  -3   1        3.40        2.06      0.15 o 
   0  -3   1      237.17      256.36      3.52 o 
   1  -3   1      196.41      216.99      3.01 o 
   2  -3   1        0.87        1.49      0.45 o 
   3  -3   1       20.33       20.69      0.50 o 
   4  -3   1        0.86        0.32      0.15 o 
   5  -3   1       18.31       18.07      0.80 o 
  -5  -2   1       19.99       19.88      0.83 o 
  -4  -2   1       22.35       23.51      0.81 o 
  -3  -2   1       63.27       65.38      1.47 o 
  -2  -2   1      707.75      740.83     11.00 o 
  -1  -2   1      175.21      186.20      2.86 o 
   0  -2   1      304.93      316.71      6.00 o 
   1  -2   1       18.07       15.76      0.31 o 
   2  -2   1       95.54      101.68      2.11 o 
   3  -2   1       12.49       15.40      0.58 o 
   4  -2   1       26.29       24.68      0.56 o 
   5  -2   1       12.41       13.00      0.60 o 
  -5  -1   1       27.45       29.39      1.00 o 
  -4  -1   1       71.48       69.84      1.70 o 
  -3  -1   1       91.57       95.14      1.43 o 
  -2  -1   1       60.58       63.21      0.84 o 
  -1  -1   1       12.32       12.68      0.33 o 
   0  -1   1      295.95      285.61      5.41 o 
   1  -1   1      131.45      118.63      2.30 o 
   2  -1   1       64.16       73.43      1.10 o 
   3  -1   1       45.95       48.59      0.82 o 
   4  -1   1        0.91        0.71      0.14 o 
   5  -1   1        0.07        0.04      0.21 o 
  -5   0   1       13.86       15.37      0.67 o 
  -4   0   1      109.89      106.29      2.36 o 
  -3   0   1      101.86      103.19      1.55 o 
  -2   0   1        0.30        0.44      0.08 o 
  -1   0   1        7.51        8.77      0.33 o 
   0   0   1        5.05        5.01      0.14 o 
   1   0   1       24.57       22.64      0.51 o 
   2   0   1       50.25       62.83      0.95 o 
   3   0   1        9.59        9.09      0.25 o 
   4   0   1        0.48        0.36      0.18 o 
   5   0   1        0.31        0.28      0.22 o 
  -5   1   1        2.77        3.84      0.39 o 
  -4   1   1       14.10       14.46      0.40 o 
  -3   1   1       14.25       12.49      0.33 o 
  -2   1   1        0.34        0.24      0.07 o 
  -1   1   1       47.74       43.54      0.89 o 
   0   1   1        5.76        4.73      0.13 o 
   1   1   1      371.37      352.36      6.19 o 
   2   1   1      126.91      131.21      2.07 o 
   3   1   1       39.99       39.41      0.99 o 
   4   1   1      166.83      167.52      3.51 o 
   5   1   1       48.68       51.98      1.44 o 
  -4   2   1        1.47        1.23      0.45 o 
  -3   2   1       19.95       19.90      0.44 o 
  -2   2   1      194.81      210.68      2.93 o 
  -1   2   1        3.86        6.11      0.14 o 
   0   2   1      460.34      415.28      5.92 o 
   1   2   1      289.41      284.50      4.28 o 
   2   2   1       23.20       24.75      0.88 o 
   3   2   1       18.90       19.94      0.51 o 
   4   2   1       56.52       52.96      1.38 o 
   5   2   1       38.57       40.75      1.24 o 
  -5   3   1        0.18        0.48      0.32 o 
  -4   3   1        0.70        0.67      0.26 o 
  -3   3   1        0.45        0.58      0.19 o 
  -2   3   1       21.78       24.66      0.46 o 
  -1   3   1        0.02       -0.10      0.09 o 
   0   3   1       63.17       63.88      0.94 o 
   1   3   1        5.52        5.95      0.24 o 
   2   3   1      277.45      287.59      4.42 o 
   3   3   1      147.74      147.78      2.44 o 
   4   3   1        1.61        1.07      0.20 o 
   5   3   1        8.44        8.97      0.54 o 
  -4   4   1       27.84       26.77      0.97 o 
  -3   4   1        4.03        4.43      0.42 o 
  -2   4   1       61.26       58.18      1.48 o 
  -1   4   1        1.76        1.43      0.21 o 
   0   4   1      196.51      202.94      2.81 o 
   1   4   1       63.70       62.82      0.87 o 
   2   4   1        1.46        0.94      0.19 o 
   3   4   1        1.83        1.15      0.19 o 
   4   4   1        0.41        0.16      0.17 o 
   5   4   1        1.43        1.21      0.35 o 
  -4   5   1        1.02        1.44      0.35 o 
  -3   5   1       32.03       32.43      1.08 o 
  -2   5   1      199.24      204.10      4.35 o 
  -1   5   1       90.96       93.97      2.18 o 
   0   5   1       11.74       11.32      0.48 o 
   1   5   1       22.00       22.60      0.56 o 
   2   5   1        3.26        3.25      0.24 o 
   3   5   1        0.01       -0.04      0.16 o 
   4   5   1       12.89       12.21      0.49 o 
  -3   6   1        5.78        5.69      0.55 o 
  -2   6   1        3.44        3.26      0.41 o 
  -1   6   1        0.10        0.04      0.21 o 
   0   6   1        3.51        3.65      0.49 o 
   1   6   1        8.20        8.61      0.66 o 
   2   6   1       32.48       36.02      1.50 o 
   3   6   1       35.86       40.13      1.67 o 
  -2   7   1        5.10        5.30      0.52 o 
  -1   7   1        0.62        0.29      0.28 o 
   0   7   1        2.37        1.87      0.45 o 
   1   7   1       27.66       31.60      1.48 o 
   2   7   1       30.02       33.08      1.53 o 
   0  -7   2        0.64        1.21      0.43 o 
   1  -7   2        0.16        0.14      0.28 o 
  -2  -6   2       32.32       35.19      1.46 o 
  -1  -6   2       11.86       12.30      0.77 o 
   0  -6   2       19.36       19.36      0.74 o 
   1  -6   2       28.48       25.93      0.94 o 
   2  -6   2        0.03       -0.15      0.25 o 
   3  -6   2        0.12       -0.26      0.29 o 
  -3  -5   2        2.34        2.51      0.38 o 
  -2  -5   2       43.49       46.83      1.01 o 
  -1  -5   2       45.77       46.85      0.75 o 
   0  -5   2        0.40        1.03      0.15 o 
   1  -5   2        5.57        4.27      0.34 o 
   2  -5   2       16.53       19.17      0.76 o 
   3  -5   2       43.91       41.80      1.30 o 
   4  -5   2        2.34        2.67      0.43 o 
  -4  -4   2        1.37        1.36      0.34 o 
  -3  -4   2        0.45        0.26      0.22 o 
  -2  -4   2       26.16       26.73      0.65 o 
  -1  -4   2        4.84        4.07      0.23 o 
   0  -4   2        8.40        8.09      0.27 o 
   1  -4   2       11.10       13.24      0.33 o 
   2  -4   2      108.65      109.55      1.84 o 
   3  -4   2       52.94       53.18      1.45 o 
   4  -4   2        1.67        1.18      0.32 o 
  -4  -3   2        0.03        0.35      0.22 o 
  -3  -3   2        0.03        0.05      0.18 o 
  -2  -3   2        0.00        0.06      0.10 o 
  -1  -3   2        5.29        4.30      0.20 o 
   0  -3   2       73.29       75.31      1.62 o 
   1  -3   2       62.55       68.58      1.52 o 
   2  -3   2       15.29       16.77      0.38 o 
   3  -3   2       34.20       35.47      0.99 o 
   4  -3   2       68.60       68.27      1.74 o 
   5  -3   2       10.14        9.09      0.55 o 
  -5  -2   2        5.94        6.80      0.53 o 
  -4  -2   2        4.68        4.45      0.39 o 
  -3  -2   2        9.97       11.22      0.36 o 
  -2  -2   2       25.63       23.76      0.53 o 
  -1  -2   2       45.92       44.60      0.96 o 
   0  -2   2      240.60      271.79      5.22 o 
   1  -2   2      717.59      799.25     14.96 o 
   2  -2   2       70.88       73.10      1.13 o 
   3  -2   2       32.96       34.46      0.65 o 
   4  -2   2       40.42       41.04      0.79 o 
   5  -2   2       17.08       16.58      0.68 o 
  -5  -1   2        1.05        0.81      0.29 o 
  -4  -1   2        3.36        4.19      0.35 o 
  -3  -1   2        0.64        0.51      0.11 o 
  -2  -1   2       24.94       28.41      0.53 o 
  -1  -1   2       94.59       99.76      1.45 o 
   0  -1   2      170.95      166.05      3.23 o 
   1  -1   2       10.10       11.29      0.33 o 
   2  -1   2      133.62      131.42      2.57 o 
   3  -1   2       52.95       55.56      0.92 o 
   4  -1   2       25.72       23.82      0.53 o 
   5  -1   2       49.97       51.46      1.38 o 
  -5   0   2        7.47        6.64      0.48 o 
  -4   0   2      126.01      128.23      2.80 o 
  -3   0   2       75.86       76.01      1.83 o 
  -2   0   2       74.27       77.82      2.01 o 
  -1   0   2      247.67      249.39      3.42 o 
   0   0   2        5.00        3.70      0.09 o 
   1   0   2        1.80        0.94      0.09 o 
   2   0   2      167.36      169.76      3.33 o 
   3   0   2      102.35      115.16      1.69 o 
   4   0   2        9.04       10.49      0.47 o 
   5   0   2        0.66        0.60      0.23 o 
  -5   1   2        0.15        0.23      0.26 o 
  -4   1   2       11.24       12.10      0.38 o 
  -3   1   2        0.56        0.34      0.10 o 
  -2   1   2      101.18      106.63      1.57 o 
  -1   1   2        0.09       -0.04      0.04 o 
   0   1   2     3096.10     2666.49     79.46 o 
   1   1   2     4009.23     3159.02     96.09 o 
   2   1   2      127.02      121.13      1.94 o 
   3   1   2       43.39       38.15      0.98 o 
   4   1   2        0.19        0.00      0.16 o 
   5   1   2       11.01       12.41      0.61 o 
  -4   2   2       23.60       22.28      0.54 o 
  -3   2   2       10.16       10.13      0.53 o 
  -2   2   2       19.92       24.67      0.47 o 
  -1   2   2      357.69      340.23      4.69 o 
   0   2   2      639.86      573.91      8.09 o 
   1   2   2        3.97        5.24      0.13 o 
   2   2   2        7.21        8.53      0.27 o 
   3   2   2        0.05       -0.08      0.09 o 
   4   2   2        2.30        1.36      0.24 o 
   5   2   2        4.53        5.38      0.42 o 
  -5   3   2        4.36        3.32      0.46 o 
  -4   3   2       48.52       48.16      1.39 o 
  -3   3   2        6.77        4.89      0.36 o 
  -2   3   2       54.21       53.06      0.85 o 
  -1   3   2       48.83       42.82      1.07 o 
   0   3   2       51.96       54.40      0.73 o 
   1   3   2        8.40        8.82      0.19 o 
   2   3   2       61.98       56.74      1.03 o 
   3   3   2        0.04        0.22      0.12 o 
   4   3   2       36.09       37.84      0.88 o 
   5   3   2        9.36        8.69      0.56 o 
  -4   4   2        9.58        8.39      0.55 o 
  -3   4   2        5.41        4.45      0.41 o 
  -2   4   2        0.01       -0.07      0.16 o 
  -1   4   2        9.27        7.50      0.38 o 
   0   4   2       18.01       17.58      0.46 o 
   1   4   2       17.28       15.95      0.30 o 
   2   4   2        2.29        2.45      0.19 o 
   3   4   2        1.48        1.08      0.31 o 
   4   4   2        4.82        4.81      0.30 o 
   5   4   2        1.27        1.01      0.31 o 
  -4   5   2        1.37        1.80      0.38 o 
  -3   5   2        0.07       -0.15      0.23 o 
  -2   5   2       15.51       14.62      0.66 o 
  -1   5   2       70.75       69.63      1.72 o 
   0   5   2       75.81       73.84      1.38 o 
   1   5   2        0.46        0.13      0.13 o 
   2   5   2       27.84       27.12      1.17 o 
   3   5   2        6.02        4.92      0.29 o 
   4   5   2        0.81        0.47      0.25 o 
  -3   6   2       10.97       11.57      0.69 o 
  -2   6   2        1.44        1.38      0.30 o 
  -1   6   2        0.80        0.86      0.26 o 
   0   6   2        0.01       -0.11      0.15 o 
   1   6   2        6.86        7.25      0.64 o 
   2   6   2       14.34       15.43      0.94 o 
   3   6   2        2.98        3.94      0.61 o 
  -2   7   2       20.07       22.53      0.97 o 
  -1   7   2       14.22       15.35      0.72 o 
   0   7   2        0.09        0.00      0.35 o 
   1   7   2        0.25        0.49      0.41 o 
   2   7   2        6.99        8.79      0.80 o 
  -1  -6   3        0.18        0.35      0.35 o 
   0  -6   3       10.73        9.90      0.53 o 
   1  -6   3       11.80       11.88      0.62 o 
   2  -6   3        1.14        1.77      0.33 o 
  -3  -5   3        0.14        0.16      0.27 o 
  -2  -5   3        2.25        2.23      0.34 o 
  -1  -5   3       15.59       15.22      0.49 o 
   0  -5   3       13.04       11.67      0.40 o 
   1  -5   3        6.51        4.13      0.21 o 
   2  -5   3       21.33       18.20      0.77 o 
   3  -5   3       21.91       21.51      0.87 o 
  -3  -4   3        0.47        0.70      0.27 o 
  -2  -4   3      148.91      149.54      3.23 o 
  -1  -4   3      415.38      422.50      9.61 o 
   0  -4   3       99.91       97.68      1.49 o 
   1  -4   3        6.54        5.61      0.23 o 
   2  -4   3       11.73       11.84      0.35 o 
   3  -4   3        0.06        0.09      0.13 o 
   4  -4   3        0.04        0.19      0.25 o 
  -4  -3   3       10.42        8.12      0.52 o 
  -3  -3   3       33.75       29.36      0.96 o 
  -2  -3   3        6.51        6.54      0.38 o 
  -1  -3   3        2.55        1.54      0.16 o 
   0  -3   3       23.90       25.30      0.72 o 
   1  -3   3       45.99       43.94      1.03 o 
   2  -3   3       37.21       36.09      0.68 o 
   3  -3   3      175.31      165.03      3.29 o 
   4  -3   3       42.77       44.98      0.88 o 
   5  -3   3        0.01        0.00      0.28 o 
  -4  -2   3        5.56        4.47      0.38 o 
  -3  -2   3       14.76       14.76      0.61 o 
  -2  -2   3        2.24        2.83      0.25 o 
  -1  -2   3        8.68        8.21      0.32 o 
   0  -2   3        1.28        0.91      0.14 o 
   1  -2   3       90.74       98.70      2.03 o 
   2  -2   3      114.48      119.33      2.45 o 
   3  -2   3       14.20       14.14      0.36 o 
   4  -2   3        0.98        1.14      0.20 o 
   5  -2   3        0.11        0.10      0.24 o 
  -5  -1   3        4.05        5.08      0.51 o 
  -4  -1   3       34.25       35.26      1.08 o 
  -3  -1   3        3.24        3.03      0.22 o 
  -2  -1   3      233.06      260.38      3.65 o 
  -1  -1   3      490.10      542.36      7.34 o 
   0  -1   3       51.97       52.20      1.16 o 
   1  -1   3      187.48      187.90      3.66 o 
   2  -1   3       55.77       59.69      1.32 o 
   3  -1   3       82.17       84.09      1.31 o 
   4  -1   3        8.07        6.99      0.28 o 
   5  -1   3       50.97       52.87      1.44 o 
  -5   0   3        2.02        2.62      0.39 o 
  -4   0   3       28.57       28.42      0.91 o 
  -3   0   3      115.06      115.83      1.77 o 
  -2   0   3      222.13      227.39      4.20 o 
  -1   0   3       30.55       30.15      0.54 o 
   0   0   3       21.81       18.22      0.35 o 
   1   0   3       10.63        8.52      0.29 o 
   2   0   3        0.51        0.46      0.10 o 
   3   0   3        5.68        6.24      0.21 o 
   4   0   3        0.13        0.10      0.15 o 
   5   0   3        0.30        0.20      0.21 o 
  -5   1   3        5.58        6.23      0.48 o 
  -4   1   3       36.95       39.73      0.81 o 
  -3   1   3       36.70       37.91      0.73 o 
  -2   1   3        0.01        0.05      0.08 o 
  -1   1   3        0.07        0.06      0.06 o 
   0   1   3      361.43      342.70      5.84 o 
   1   1   3       51.80       48.00      0.65 o 
   2   1   3      147.96      147.28      2.94 o 
   3   1   3       52.70       54.88      1.00 o 
   4   1   3        3.48        4.26      0.34 o 
   5   1   3        6.99        6.14      0.42 o 
  -4   2   3       17.22       17.78      0.74 o 
  -3   2   3       35.72       34.76      0.68 o 
  -2   2   3        0.64        0.28      0.08 o 
  -1   2   3       31.33       30.46      0.52 o 
   0   2   3       21.29       21.91      0.34 o 
   1   2   3       34.10       42.33      0.59 o 
   2   2   3      203.88      195.92      3.06 o 
   3   2   3       13.27       13.74      0.41 o 
   4   2   3       50.04       45.51      1.21 o 
   5   2   3       56.74       58.36      1.58 o 
  -4   3   3        0.93        0.72      0.27 o 
  -3   3   3        2.72        1.40      0.26 o 
  -2   3   3       49.81       47.33      1.26 o 
  -1   3   3       70.48       75.40      1.75 o 
   0   3   3       23.37       19.92      0.33 o 
   1   3   3      129.70      127.51      1.81 o 
   2   3   3       40.66       38.94      0.58 o 
   3   3   3       12.85       13.14      0.65 o 
   4   3   3       30.31       31.31      1.02 o 
   5   3   3       28.38       27.76      0.98 o 
  -4   4   3        0.78        0.20      0.27 o 
  -3   4   3        6.50        5.39      0.42 o 
  -2   4   3        5.48        5.58      0.40 o 
  -1   4   3        1.10        1.71      0.24 o 
   0   4   3        1.26        0.84      0.14 o 
   1   4   3        1.19        0.90      0.10 o 
   2   4   3       43.64       41.41      0.84 o 
   3   4   3       49.59       52.50      1.07 o 
   4   4   3       12.42       11.86      0.45 o 
   5   4   3        0.01       -0.22      0.27 o 
  -3   5   3        5.95        6.28      0.50 o 
  -2   5   3       12.67       12.30      0.61 o 
  -1   5   3       13.32       12.46      0.58 o 
   0   5   3       16.70       16.95      0.51 o 
   1   5   3       38.73       37.83      0.82 o 
   2   5   3        1.41        0.96      0.32 o 
   3   5   3        2.01        2.03      0.32 o 
   4   5   3        0.34        0.41      0.21 o 
  -3   6   3        0.05       -0.15      0.32 o 
  -2   6   3       19.75       19.99      0.85 o 
  -1   6   3       78.05       80.81      2.03 o 
   0   6   3       29.19       28.97      0.76 o 
   1   6   3        0.10        0.13      0.28 o 
   2   6   3        0.59        0.55      0.35 o 
   3   6   3        0.02       -0.05      0.36 o 
  -1   7   3        0.33        0.23      0.22 o 
   0   7   3        7.47        7.50      0.70 o 
   1   7   3        5.34        5.12      0.68 o 
   2   7   3        1.35        1.58      0.50 o 
   0  -6   4        0.20        0.44      0.27 o 
   1  -6   4        4.44        4.60      0.49 o 
   2  -6   4        0.21        0.17      0.28 o 
  -2  -5   4        6.27        6.16      0.45 o 
  -1  -5   4       33.15       35.21      1.08 o 
   0  -5   4        0.06       -0.10      0.15 o 
   1  -5   4       32.05       29.38      0.65 o 
   2  -5   4        3.97        2.95      0.40 o 
   3  -5   4        5.36        5.15      0.46 o 
  -3  -4   4        1.81        1.44      0.33 o 
  -2  -4   4        0.13        0.01      0.21 o 
  -1  -4   4       27.44       29.94      0.93 o 
   0  -4   4       38.07       32.98      0.91 o 
   1  -4   4        1.97        1.73      0.22 o 
   2  -4   4        0.04        0.27      0.13 o 
   3  -4   4        7.29        9.17      0.35 o 
   4  -4   4        7.12        7.31      0.52 o 
  -4  -3   4        1.13        1.22      0.32 o 
  -3  -3   4        0.13        0.14      0.23 o 
  -2  -3   4       34.98       34.92      1.05 o 
  -1  -3   4       24.38       23.39      0.75 o 
   0  -3   4       49.17       49.86      1.21 o 
   1  -3   4       34.57       29.23      0.80 o 
   2  -3   4       70.49       71.68      1.64 o 
   3  -3   4      176.66      171.97      2.56 o 
   4  -3   4       22.98       24.11      0.60 o 
   5  -3   4        1.97        1.98      0.55 o 
  -4  -2   4        3.10        3.66      0.41 o 
  -3  -2   4        1.37        1.54      0.27 o 
  -2  -2   4        2.50        3.63      0.29 o 
  -1  -2   4       12.12       10.63      0.44 o 
   0  -2   4       62.07       58.64      1.35 o 
   1  -2   4       80.10       82.97      1.79 o 
   2  -2   4       11.05       10.66      0.43 o 
   3  -2   4        9.81        9.78      0.31 o 
   4  -2   4       42.62       44.04      1.01 o 
   5  -2   4       36.09       36.76      1.14 o 
  -4  -1   4        1.13        0.82      0.28 o 
  -3  -1   4        5.03        4.71      0.25 o 
  -2  -1   4        8.71        8.75      0.30 o 
  -1  -1   4       36.51       32.65      0.63 o 
   0  -1   4       57.37       61.75      1.37 o 
   1  -1   4      327.73      345.73      6.63 o 
   2  -1   4      144.08      142.08      2.90 o 
   3  -1   4        0.10       -0.01      0.11 o 
   4  -1   4        9.75       10.36      0.46 o 
   5  -1   4       10.33       11.00      0.57 o 
  -4   0   4        4.27        4.25      0.42 o 
  -3   0   4       19.87       19.58      0.50 o 
  -2   0   4        0.33        0.58      0.13 o 
  -1   0   4       57.20       61.06      1.00 o 
   0   0   4      106.21      118.47      2.21 o 
   1   0   4       25.53       26.72      0.68 o 
   2   0   4       13.71       12.11      0.43 o 
   3   0   4       18.63       17.59      0.59 o 
   4   0   4        4.66        4.30      0.32 o 
   5   0   4       31.18       30.21      1.01 o 
  -4   1   4       29.94       31.55      0.72 o 
  -3   1   4      139.41      141.31      2.15 o 
  -2   1   4       21.78       19.08      0.44 o 
  -1   1   4       68.46       65.39      1.04 o 
   0   1   4       23.16       23.80      0.38 o 
   1   1   4        3.05        3.08      0.13 o 
   2   1   4       22.04       23.59      0.65 o 
   3   1   4       76.74       76.57      1.73 o 
   4   1   4        8.21        9.00      0.47 o 
   5   1   4        0.45        0.87      0.26 o 
  -4   2   4        0.58        0.61      0.29 o 
  -3   2   4        1.73        2.22      0.47 o 
  -2   2   4        0.23        0.23      0.10 o 
  -1   2   4        0.16        0.34      0.26 o 
   0   2   4       98.06      103.53      1.32 o 
   1   2   4      511.06      522.42      6.92 o 
   2   2   4      278.46      270.83      4.17 o 
   3   2   4       13.51       13.07      0.41 o 
   4   2   4        0.10        0.13      0.19 o 
   5   2   4        3.42        3.46      0.38 o 
  -4   3   4       12.79       12.50      0.71 o 
  -3   3   4        9.96        8.75      0.54 o 
  -2   3   4        0.19        0.06      0.19 o 
  -1   3   4       29.18       31.80      0.71 o 
   0   3   4      323.95      319.68      3.83 o 
   1   3   4      186.09      183.18      2.27 o 
   2   3   4        1.25        1.26      0.11 o 
   3   3   4       29.02       26.83      0.65 o 
   4   3   4        2.66        2.18      0.37 o 
   5   3   4        0.26       -0.10      0.23 o 
  -4   4   4        3.91        3.52      0.46 o 
  -3   4   4       16.62       14.89      0.72 o 
  -2   4   4        0.26        0.27      0.20 o 
  -1   4   4       16.83       16.98      0.50 o 
   0   4   4        0.77        0.71      0.15 o 
   1   4   4       13.09       14.14      0.43 o 
   2   4   4        7.58        6.67      0.27 o 
   3   4   4       13.35       12.17      0.42 o 
   4   4   4        2.48        2.58      0.58 o 
   5   4   4       10.61       11.85      0.64 o 
  -3   5   4        1.53        1.63      0.39 o 
  -2   5   4        3.28        3.47      0.42 o 
  -1   5   4        4.37        4.26      0.31 o 
   0   5   4        0.03        0.06      0.14 o 
   1   5   4        0.00       -0.19      0.15 o 
   2   5   4        0.67        0.43      0.30 o 
   3   5   4        0.11        0.49      0.32 o 
   4   5   4        0.01        0.01      0.19 o 
  -2   6   4        0.47        0.69      0.28 o 
  -1   6   4       10.69       10.27      0.46 o 
   0   6   4       37.42       41.68      0.99 o 
   1   6   4       10.34       10.87      0.77 o 
   2   6   4        7.43        7.74      0.68 o 
   3   6   4       11.49       12.02      0.87 o 
  -1   7   4        0.00        0.12      0.24 o 
   0   7   4        1.84        2.59      0.55 o 
   1   7   4        0.37        0.23      0.39 o 
   2   7   4        1.13        1.11      0.47 o 
  -1  -5   5       10.56       11.23      0.60 o 
   0  -5   5        3.70        3.70      0.31 o 
   1  -5   5       26.36       24.38      0.61 o 
   2  -5   5        0.64        0.32      0.25 o 
  -2  -4   5        5.16        5.95      0.43 o 
  -1  -4   5        7.30        7.80      0.49 o 
   0  -4   5        3.57        3.11      0.29 o 
   1  -4   5        2.64        2.12      0.26 o 
   2  -4   5       12.01       10.08      0.48 o 
   3  -4   5       20.18       17.74      0.51 o 
   4  -4   5        3.41        2.95      0.44 o 
  -3  -3   5       11.07       10.30      0.60 o 
  -2  -3   5       10.82       10.25      0.55 o 
  -1  -3   5      237.09      236.91      4.85 o 
   0  -3   5      243.24      240.96      4.83 o 
   1  -3   5       19.63       20.45      0.66 o 
   2  -3   5        1.87        1.76      0.24 o 
   3  -3   5        0.00       -0.17      0.13 o 
   4  -3   5        0.01        0.01      0.14 o 
  -3  -2   5       14.53       11.21      0.58 o 
  -2  -2   5       40.28       33.94      1.03 o 
  -1  -2   5       17.42       16.25      0.61 o 
   0  -2   5        2.07        2.22      0.19 o 
   1  -2   5        1.69        1.94      0.20 o 
   2  -2   5        4.83        4.52      0.29 o 
   3  -2   5       46.87       44.48      1.18 o 
   4  -2   5       24.08       25.26      0.62 o 
   5  -2   5        0.47        0.52      0.27 o 
  -4  -1   5        0.37        1.18      0.30 o 
  -3  -1   5       13.17       13.51      0.43 o 
  -2  -1   5        1.03        1.19      0.27 o 
  -1  -1   5       20.54       20.34      0.49 o 
   0  -1   5        0.10        0.09      0.09 o 
   1  -1   5        9.87        9.50      0.38 o 
   2  -1   5       31.07       32.95      0.90 o 
   3  -1   5       96.97       95.92      2.13 o 
   4  -1   5       11.68       12.42      0.39 o 
   5  -1   5        1.22        1.53      0.34 o 
  -4   0   5        2.01        1.75      0.31 o 
  -3   0   5        8.88        9.33      0.36 o 
  -2   0   5        2.15        1.77      0.18 o 
  -1   0   5       84.77       89.55      1.43 o 
   0   0   5       21.18       25.08      0.52 o 
   1   0   5       48.57       49.80      1.17 o 
   2   0   5        2.77        2.46      0.22 o 
   3   0   5       46.48       42.16      1.09 o 
   4   0   5        5.15        4.91      0.35 o 
   5   0   5       23.59       25.04      0.91 o 
  -4   1   5        0.08        0.01      0.19 o 
  -3   1   5       29.22       27.32      0.63 o 
  -2   1   5      170.08      166.75      2.48 o 
  -1   1   5      133.67      127.98      1.92 o 
   0   1   5        5.02        5.33      0.17 o 
   1   1   5       47.65       50.26      0.85 o 
   2   1   5        2.00        1.96      0.21 o 
   3   1   5        1.14        1.53      0.22 o 
   4   1   5        0.00       -0.07      0.16 o 
   5   1   5        0.51        0.32      0.27 o 
  -4   2   5       16.65       19.38      0.87 o 
  -3   2   5       16.40       18.44      0.78 o 
  -2   2   5        0.61        0.38      0.12 o 
  -1   2   5       11.65        9.38      0.44 o 
   0   2   5       39.34       39.58      0.80 o 
   1   2   5      147.36      138.08      2.02 o 
   2   2   5        0.52        0.45      0.12 o 
   3   2   5       42.06       39.79      1.05 o 
   4   2   5        0.76        0.38      0.20 o 
   5   2   5        8.92        9.82      0.58 o 
  -4   3   5        4.66        4.04      0.51 o 
  -3   3   5       17.15       17.76      0.78 o 
  -2   3   5        7.71        8.44      0.49 o 
  -1   3   5        1.09        1.03      0.16 o 
   0   3   5        1.12        1.96      0.12 o 
   1   3   5        0.00        0.02      0.07 o 
   2   3   5       17.71       18.86      0.38 o 
   3   3   5       28.97       25.10      0.63 o 
   4   3   5        0.06       -0.26      0.17 o 
   5   3   5       11.68       12.37      0.63 o 
  -3   4   5        2.67        2.15      0.40 o 
  -2   4   5        7.22        6.89      0.49 o 
  -1   4   5       12.63       14.36      0.48 o 
   0   4   5        1.16        1.29      0.40 o 
   1   4   5        6.29        5.15      0.28 o 
   2   4   5        3.67        3.21      0.41 o 
   3   4   5        7.09        5.10      0.62 o 
   4   4   5       20.37       19.15      0.60 o 
  -3   5   5        2.41        1.98      0.42 o 
  -2   5   5        6.88        6.06      0.49 o 
  -1   5   5        2.17        2.03      0.26 o 
   0   5   5        1.83        1.94      0.53 o 
   1   5   5        2.83        3.55      0.47 o 
   2   5   5        7.63        7.55      0.63 o 
   3   5   5       10.28       10.23      0.77 o 
   4   5   5        5.15        4.96      0.59 o 
  -2   6   5        0.09       -0.02      0.30 o 
  -1   6   5        2.17        2.08      0.30 o 
   0   6   5        0.01        0.00      0.20 o 
   1   6   5        4.96        5.37      0.67 o 
   2   6   5        1.57        1.49      0.46 o 
   3   6   5        0.14        0.14      0.41 o 
   0   7   5       21.95       23.21      1.26 o 
   1   7   5       11.55       12.91      0.95 o 
   0  -5   6        1.53        2.01      0.27 o 
   1  -5   6        6.63        8.49      0.50 o 
  -2  -4   6        0.00       -0.13      0.29 o 
  -1  -4   6        2.04        1.49      0.32 o 
   0  -4   6        4.12        3.90      0.31 o 
   1  -4   6        3.23        3.56      0.35 o 
   2  -4   6        5.34        5.01      0.36 o 
   3  -4   6        2.20        3.17      0.27 o 
  -2  -3   6        5.43        5.12      0.44 o 
  -1  -3   6        6.33        7.07      0.45 o 
   0  -3   6       13.92       15.61      0.60 o 
   1  -3   6       45.94       43.15      1.16 o 
   2  -3   6        5.01        4.98      0.36 o 
   3  -3   6        1.02        0.47      0.23 o 
   4  -3   6        0.06       -0.16      0.18 o 
  -3  -2   6        0.28        0.35      0.25 o 
  -2  -2   6       13.31       11.14      0.56 o 
  -1  -2   6       42.94       42.12      1.20 o 
   0  -2   6        1.14        1.27      0.21 o 
   1  -2   6       81.89       83.10      1.90 o 
   2  -2   6        2.81        3.19      0.30 o 
   3  -2   6       84.90       83.18      1.96 o 
   4  -2   6       64.12       62.08      1.15 o 
  -3  -1   6        5.41        6.31      0.33 o 
  -2  -1   6        0.02        0.13      0.14 o 
  -1  -1   6        8.48       10.37      0.36 o 
   0  -1   6       12.68       13.95      0.52 o 
   1  -1   6       31.82       35.07      0.96 o 
   2  -1   6       30.42       33.67      0.96 o 
   3  -1   6       16.65       16.08      0.61 o 
   4  -1   6       13.24       13.30      0.60 o 
   5  -1   6       13.97       15.13      0.71 o 
  -3   0   6        6.55        6.56      0.35 o 
  -2   0   6        0.12        0.15      0.15 o 
  -1   0   6       17.07       18.79      0.49 o 
   0   0   6        4.20        4.34      0.36 o 
   1   0   6       94.11       95.86      2.08 o 
   2   0   6       48.01       50.80      1.27 o 
   3   0   6        3.93        3.33      0.28 o 
   4   0   6        0.03       -0.15      0.19 o 
   5   0   6        0.03        0.02      0.24 o 
  -3   1   6        6.39        5.56      0.43 o 
  -2   1   6        6.74        6.17      0.63 o 
  -1   1   6        3.72        3.66      0.20 o 
   0   1   6       16.74       18.76      0.71 o 
   1   1   6       14.26       15.41      0.40 o 
   2   1   6        0.01        0.14      0.12 o 
   3   1   6        0.47        0.56      0.17 o 
   4   1   6        2.97        2.60      0.31 o 
   5   1   6       12.41       12.00      0.64 o 
  -3   2   6       20.45       21.17      0.88 o 
  -2   2   6       59.54       57.85      1.04 o 
  -1   2   6        9.00        9.13      0.30 o 
   0   2   6        0.17        0.19      0.10 o 
   1   2   6        0.03        0.07      0.09 o 
   2   2   6        5.48        5.73      0.25 o 
   3   2   6       20.58       21.58      0.71 o 
   4   2   6        5.65        5.35      0.40 o 
   5   2   6        0.52        0.71      0.27 o 
  -3   3   6        3.00        3.09      0.45 o 
  -2   3   6        1.14        0.73      0.24 o 
  -1   3   6        9.95        9.55      0.52 o 
   0   3   6       10.28       10.37      0.41 o 
   1   3   6       25.84       25.20      0.46 o 
   2   3   6       38.40       39.46      0.65 o 
   3   3   6       23.52       20.99      0.58 o 
   4   3   6        5.42        4.36      0.38 o 
  -3   4   6        5.91        6.57      0.54 o 
  -2   4   6        0.48        0.33      0.25 o 
  -1   4   6        0.04        0.27      0.26 o 
   0   4   6       33.21       31.68      0.78 o 
   1   4   6      100.65       98.86      1.79 o 
   2   4   6       21.03       20.72      1.00 o 
   3   4   6        6.51        6.11      0.32 o 
   4   4   6        8.81        7.14      0.38 o 
  -2   5   6        3.17        3.52      0.49 o 
  -1   5   6        0.14       -0.35      0.23 o 
   0   5   6        1.20        1.11      0.32 o 
   1   5   6        0.82        0.68      0.21 o 
   2   5   6        0.47        0.37      0.34 o 
   3   5   6        1.16        1.52      0.45 o 
  -1   6   6        5.02        6.15      0.54 o 
   0   6   6        0.31        0.58      0.24 o 
   1   6   6        0.50        0.21      0.35 o 
   2   6   6        0.01       -0.22      0.35 o 
   3   6   6        0.20        0.44      0.43 o 
   0  -4   7        3.44        3.47      0.32 o 
   1  -4   7       11.42       11.12      0.56 o 
   2  -4   7        5.85        5.24      0.41 o 
  -1  -3   7        5.09        4.41      0.32 o 
   0  -3   7        6.13        6.27      0.39 o 
   1  -3   7        2.26        1.89      0.27 o 
   2  -3   7        2.45        2.46      0.33 o 
   3  -3   7        4.54        4.20      0.41 o 
  -2  -2   7        0.11        0.23      0.27 o 
  -1  -2   7       30.14       27.45      0.88 o 
   0  -2   7       88.47       91.25      2.13 o 
   1  -2   7       49.04       50.68      1.34 o 
   2  -2   7        9.68       11.55      0.54 o 
   3  -2   7        3.60        3.92      0.39 o 
   4  -2   7        0.56        0.35      0.19 o 
  -3  -1   7        0.77        0.44      0.27 o 
  -2  -1   7       18.38       16.17      0.51 o 
  -1  -1   7       49.04       45.51      1.22 o 
   1  -1   7        0.01       -0.06      0.15 o 
   2  -1   7       11.39       14.20      0.59 o 
   3  -1   7       15.11       16.30      0.66 o 
   4  -1   7        5.79        6.40      0.42 o 
  -3   0   7        0.10       -0.19      0.18 o 
  -2   0   7        2.11        2.72      0.53 o 
  -1   0   7        3.63        3.89      0.24 o 
   0   0   7        4.15        4.24      0.23 o 
   1   0   7        4.44        4.80      0.32 o 
   2   0   7        0.83        0.69      0.21 o 
   3   0   7       25.19       25.64      0.85 o 
   4   0   7       25.39       24.88      0.88 o 
  -3   1   7        0.40        0.16      0.20 o 
  -2   1   7        0.22        0.81      0.50 o 
  -1   1   7        0.06       -0.09      0.12 o 
   0   1   7        2.95        4.17      0.23 o 
   1   1   7        0.12        0.00      0.14 o 
   2   1   7        3.67        3.82      0.29 o 
   3   1   7        0.87        0.67      0.22 o 
   4   1   7        5.41        4.24      0.38 o 
  -3   2   7        0.58        0.25      0.34 o 
  -2   2   7       27.17       24.52      0.96 o 
  -1   2   7       90.68       90.61      1.48 o 
   0   2   7       14.74       15.69      0.42 o 
   1   2   7       19.39       20.37      0.49 o 
   2   2   7       15.65       16.02      0.58 o 
   3   2   7        0.42        0.22      0.17 o 
   4   2   7        0.64        0.42      0.22 o 
  -3   3   7       11.51       11.85      0.71 o 
  -2   3   7        1.94        1.97      0.35 o 
  -1   3   7        6.46        7.03      0.50 o 
   0   3   7        2.67        3.57      0.41 o 
   1   3   7       12.13       11.76      0.31 o 
   2   3   7       12.90       11.77      0.32 o 
   3   3   7        0.32        0.34      0.19 o 
   4   3   7        1.59        1.00      0.28 o 
  -2   4   7        2.47        2.73      0.41 o 
  -1   4   7        0.78        0.78      0.28 o 
   0   4   7        0.98        0.97      0.28 o 
   1   4   7        0.99        0.78      0.21 o 
   2   4   7        0.54        0.14      0.28 o 
   3   4   7        2.63        1.98      0.25 o 
   4   4   7        2.99        1.92      0.34 o 
  -2   5   7        2.17        1.55      0.39 o 
  -1   5   7        2.27        2.59      0.44 o 
   0   5   7        0.32        0.37      0.30 o 
   1   5   7        0.04       -0.28      0.20 o 
   2   5   7        0.12       -0.22      0.36 o 
   3   5   7        0.01       -0.05      0.38 o 
   0   6   7        2.32        1.96      0.44 o 
   1   6   7        2.60        2.28      0.50 o 
   2   6   7        2.60        2.42      0.60 o 
   0  -3   8        0.57        0.85      0.24 o 
   1  -3   8        0.08        0.06      0.21 o 
   2  -3   8        0.34        0.16      0.26 o 
  -1  -2   8       10.67       11.14      0.55 o 
   0  -2   8        6.16        7.51      0.44 o 
   1  -2   8       10.93       11.36      0.57 o 
   2  -2   8       18.75       19.40      0.78 o 
   3  -2   8        0.00       -0.13      0.24 o 
  -2  -1   8        0.24       -0.38      0.25 o 
  -1  -1   8       12.22       11.02      0.53 o 
   0  -1   8        8.97        9.27      0.48 o 
   1  -1   8        8.01        7.65      0.44 o 
   2  -1   8       23.50       24.64      0.86 o 
   3  -1   8        0.88        1.16      0.28 o 
  -2   0   8        0.77        0.76      0.22 o 
  -1   0   8        1.53        1.90      0.21 o 
   0   0   8        1.42        1.38      0.22 o 
   1   0   8        0.71        0.54      0.22 o 
   2   0   8       10.50       10.35      0.53 o 
   3   0   8       26.96       27.75      0.94 o 
   4   0   8       14.60       15.01      0.68 o 
  -2   1   8        3.98        4.20      0.27 o 
  -1   1   8        0.27        0.37      0.19 o 
   0   1   8        0.13       -0.02      0.13 o 
   1   1   8       12.78       13.36      0.56 o 
   2   1   8       18.32       18.86      0.70 o 
   3   1   8        2.26        2.38      0.33 o 
   4   1   8        0.12       -0.25      0.22 o 
  -2   2   8        0.48        0.35      0.31 o 
  -1   2   8        0.05        0.10      0.26 o 
   0   2   8        0.42        0.33      0.14 o 
   1   2   8        1.09        0.90      0.17 o 
   2   2   8        0.95        0.73      0.21 o 
   3   2   8        0.55        0.44      0.19 o 
   4   2   8        1.84        0.83      0.27 o 
  -2   3   8        5.10        5.55      0.52 o 
  -1   3   8       18.02       18.51      0.85 o 
   0   3   8       12.61       13.21      0.68 o 
   1   3   8        3.67        3.78      0.41 o 
   2   3   8        0.57        0.57      0.14 o 
   3   3   8        5.61        5.87      0.41 o 
   4   3   8        2.25        2.47      0.35 o 
  -1   4   8        2.08        2.13      0.38 o 
   0   4   8        7.21        8.36      0.58 o 
   1   4   8        4.69        5.31      0.47 o 
   2   4   8        3.67        2.18      0.45 o 
   3   4   8        3.54        3.44      0.61 o 
   0   5   8        0.59        0.96      0.35 o 
   1   5   8       11.85       11.15      0.66 o 
   2   5   8       13.91       14.68      0.95 o 
   1  -2   9        6.99        7.65      0.51 o 
   0  -1   9       11.24       13.33      0.62 o 
   1  -1   9       11.40       11.28      0.57 o 
   2  -1   9        9.39        9.68      0.55 o 
  -1   0   9       16.88       16.56      0.53 o 
   0   0   9       27.19       29.11      0.95 o 
   1   0   9        5.49        4.97      0.38 o 
   2   0   9        2.62        3.33      0.36 o 
   3   0   9        8.62        9.60      0.55 o 
  -1   1   9        0.13        0.23      0.18 o 
   0   1   9        1.68        1.87      0.23 o 
   1   1   9        0.05       -0.14      0.19 o 
   2   1   9        0.30       -0.08      0.22 o 
   3   1   9        0.84        1.10      0.31 o 
  -1   2   9        0.03       -0.11      0.31 o 
   0   2   9        0.21        0.16      0.17 o 
   1   2   9        0.01       -0.03      0.22 o 
   2   2   9        0.14        0.01      0.22 o 
   3   2   9        0.22        0.15      0.23 o 
  -1   3   9       10.23        8.42      0.60 o 
   0   3   9       16.66       16.89      0.84 o 
   1   3   9        0.03        0.06      0.30 o 
   3   3   9        1.04        0.67      0.28 o 
   0   4   9        3.42        3.41      0.50 o 
   1   4   9        1.52        1.92      0.41 o 
                                                 
